# Supplementary material for: Triterpenes and Phenolic Compounds from Euphorbia deightonii with Antiviral Activity against Herpes Simplex Virus Type-2
Source: Plants (Basel). 2022 Mar 13;11(6):764. doi: 10.3390/plants11060764 (PMC8955370; doi:10.3390/plants11060764)
Supplement: Supplementary file 1 [file plants-11-00764-s001.zip]

Archive with 1 entries (1 files):
- plants-1635912-supplementary.pdf
